# Supplementary material for: Fibroblast-like cells accumulate late in human coronary atherosclerosis contributing to necrotic core formation
Source: Cardiovasc Res. 2026 Jan 19;122(3):336–48. doi: 10.1093/cvr/cvag002 (PMC13019684; doi:10.1093/cvr/cvag002)
Supplement: cvag002_Supplementary_Data [file cvag002_supplementary_data.zip]

Archive with 2 entries (2 files):
- Morales_Supplement_CVR_R1.pdf
- Source Data.xlsx
