# Supplementary material for: Fibroblast-like cells accumulate late in human coronary atherosclerosis contributing to necrotic core formation
Source: Cardiovasc Res. 2026 Jan 19;122(3):336–48. doi: 10.1093/cvr/cvag002 (PMC13019684; doi:10.1093/cvr/cvag002)
Supplement: cvag002_Supplementary_Data [file cvag002_supplementary_data.zip › Source Data.xlsx]

## Sheet: Figure 1
Specimen ID	Block	Lesion type	Regions	%ACTA2+	%CD68+	%CD45+	%CD68+CD45+	%ACTA2+CD68+	%Triple-negative
#LAD35	3	FA	Shoulders	37.16	11.88	23.75	6.51	0	20.69
			Luminal region	55.15	10.3	17.58	9.09	0	7.88
			Necrotic border	9.72	29.17	12.5	5.56	0	43.06
#LAD32	3	FA	Shoulders	66.19	1.44	16.55	8.27	0	7.55
			Luminal region	46.86	2.88	33.25	11.52	0	5.5
			Necrotic border	16.52	17.7	27.73	16.22	0	21.83
#LAD33	2	FA	Shoulders	16	30.74	22.11	15.37	0.43	15.37
			Luminal region	17.48	28.65	25.5	10.6	0	17.77
			Necrotic border	0	42.39	12.5	5.98	0	39.13
#LAD41	4	FA	Shoulders	34.91	18.1	10.78	3.45	0.43	32.33
			Luminal region	7.48	50	13.78	8.27	0	20.47
			Necrotic border	26.47	33.33	4.41	2.94	0	32.84
#LAD22	2	FA	Shoulders	80.69	5.17	4.14	2.41	0	7.59
			Luminal region	52.92	10.46	13.85	8.92	0	13.85
			Necrotic border	62.93	5.37	3.41	0	0	28.29
#LAD40	2	FA	Shoulders	77.46	4.91	3.18	2.89	0	11.56
			Luminal region	14.43	6.97	18.91	3.48	0	56.22
			Necrotic border	53.85	2.2	0	0	0	43.96
#LAD34	3	FA	Shoulders	77.19	0.58	5.85	0	0	16.37
			Luminal region	81.1	0	7.22	0	0	11.68
			Necrotic border	35.77	2.85	7.32	0.41	0	53.66
#LAD39	1	FA	Shoulders	91.46	0.32	1.9	0.32	0	6.01
			Luminal region	60.67	17.42	8.43	1.12	0	12.36
			Necrotic border	24.24	27.27	6.06	1.52	0	40.91
#LAD31	5	FA	Shoulders	50.26	11.28	13.85	5.13	0	19.49
			Luminal region	34.47	21.5	11.95	12.29	0	19.8
			Necrotic border	5.6	42	7.6	3.2	0	41.6
#LAD35	2	FA	Shoulders	74.77	3.43	8.72	6.54	0	6.54
			Luminal region	18.06	14.54	28.19	10.57	0	28.63
			Necrotic border	20.1	15.46	19.59	3.61	0	41.24

## Sheet: Figure 3C
Specimen ID	Block	Histology	%ACTA2+	%TNFRSS11B+	%CD68+	%ACTA2+TNFRSF11B+	%TNFRSF11B+CD68+	%ACTA2+CD68+	%ACTA2+CD68+TNFRSF11B+	%Triple-negative
#LAD1	1	NI	70.56	0	0.45	0.27	0	0	0	28.73
#LAD1	5	NI	80	0	1.08	0.08	0	0	0	18.84
#LAD2	2	NI	75.65	0	0.87	11.74	1.36	0	0	10.38
#LAD3	3	NI	79.7	0	0.41	15.56	1.62	0	0	2.71
#LAD4	5	NI	68.55	0.62	0.41	24.77	1.64	0	0	4.01
#LAD4	6	NI	80.58	0.24	0.14	15.87	1.35	0	0	1.78
#LAD5	3	NI	67.99	0.36	1.6	16.95	0.47	0	0	12.63
#LAD6	5	NI	82.26	0.48	0.78	6.16	0.6	0	0	9.72
#LAD7	4	NI	84.26	0.19	0.96	9.13	0.9	0	0	4.56
#LAD7	6	NI	79.89	0.28	0.78	13.22	0.87	0	0	4.96
#LAD8	5	NI	95.02	0	0.52	1.35	0	0	0	3.11
#LAD9	1	AIT	77.71	0.53	0.54	15.7	0.45	0.02	0.09	4.97
#LAD11	3	AIT	86.1	0.81	0.43	7.3	0.7	0	0	4.65
#LAD12	1	AIT	89.59	0.11	0.2	1.07	0.2	0	0	8.83
#LAD12	4	AIT	91.56	0.2	0.3	1.84	0.37	0	0	5.72
#LAD4	2	AIT	92.64	0.15	0.08	1.63	0.08	0	0	5.42
#LAD13	2	AIT	73.66	0.07	0.89	2.93	0.53	0	0	21.93
#LAD14	2	AIT	84.68	0.02	2.27	0.56	0.15	0	0	12.32
#LAD15	2	AIT	73.65	0.39	2.12	2.43	0.94	0	0	20.47
#LAD16	5	AIT	72.3724	1.5015	0.750751	2.92793	0.3003	0	0	22.1471
#LAD12	2	AIT	81.9136	0.853266	0.055952	13.988	0.111904	0	0	3.07735
#LAD17	4	AIT	74.57	0.83682	3.11483	6.88052	0.255695	0	0	5.1139
#LAD18	4	PIT	79.5314	0	0.524044	6.96671	0	0	0	12.9778
#LAD19	6	PIT	78.3392	0.274187	0.97924	1.91931	0	0	0	18.4881
#LAD9	3	PIT	31.39	3.95827	13.2249	22.3381	15.0046	0	0	14.0841
#LAD20	5	PIT	35.7628	5.56568	13.0528	15.8191	14.9909	0	0	14.8087
#LAD21	4	PIT	65.6674	0.611484	1.07383	9.91797	0.343028	0	0	22.3863
#LAD22	3	PIT	83.2982	0.350877	1.12281	0.912281	0.666667	0	0	13.6491
#LAD23	4	PIT	33.9042	7.23751	0.081549	45.7696	1.30479	0	0	11.7023
#LAD24	4	PIT	33.0555	7.15394	3.76115	37.8635	11.0896	0	0.09	6.97945
#LAD25	2	PIT	61.4405	0.784566	6.86817	3.1254	1.65916	0.01	0	26.1093
#LAD26	1	PIT	40.9228	11.3156	2.85636	18.3741	5.57539	0	0	20.9558
#LAD27	5	PIT	56.5637	6.27013	2.38682	15.6659	3.40974	0	0	15.7037
#LAD28	4	PIT	66.3624	1.7601	0.277053	4.1721	0	0	0	27.4283
#LAD29	5	FA	49.0859	2.41647	3.06787	6.80815	1.61799	0	0	37.0036
#LAD30	3	FA	33.4852	4.69248	7.47153	2.64237	1.73121	0	0	49.9772
#LAD31	5	FA	16.7552	11.3648	13.8343	5.09825	10.5682	0	0	42.3792
#LAD32	1	FA	23.0153	26.3359	1.45038	21.2977	15.6488	0	0	12.2519
#LAD33	2	FA	6.11842	39.0789	3.48684	12.5	16.1184	0.03	0.06	22.5987
#LAD34	3	FA	40.7752	3.92765	11.2145	13.7468	1.75711	0	0	28.5788
#LAD35	3	FA	33.8355	13.1711	8.34299	10.3129	6.64349	0	0	27.6941
#LAD22	2	FA	79.4509	0.651005	2.74554	1.44353	1.16049	0.16	0	14.3787
#LAD36	6	FA	38.5819	9.02394	3.34561	27.5322	5.24862	0	0	16.2676
#LAD37	6	FA	47.8745	5.36377	3.72325	19.4722	4.46505	0	0	19.1013

## Sheet: Figure 3D
Specimen ID	Block	Histology	%ACTA2+	%LUM+	%CD68+	%ACTA2+LUM+	%LUM+CD68+	%ACTA2+CD68+	%ACTA2+CD68+LUM+	%Triple-negative
#LAD1	1	NI	80.78	0	0.25	5.76	0	0	0	13.21
#LAD1	5	NI	70.07	0.3	0.61	22.39	0	0	0	6.63
#LAD8	5	NI	93.4	0	1.22	0.98	0	0	0	4.4
#LAD2	2	NI	80.28	0.11	1.49	3.84	0	0	0	14.29
#LAD3	3	NI	84.25	0.2	0.78	12.82	0	0	0	1.96
#LAD38	6	NI	46.91	0.63	3.14	38.92	0.27	0	0	10.13
#LAD5	1	NI	31.71	1.16	3.02	59.7	0.35	0.12	0	3.95
#LAD6	5	NI	73.12	0.92	1.54	20.91	0	0	0	3.51
#LAD7	4	NI	58.19	1.17	1.43	33.82	0.23	0	0	5.16
#LAD5	3	NI	37.29	4.05	2.16	46.89	1.28	0	0	8.32
#LAD7	4	NI	23.6	3.75	0.82	68.54	1.35	0	0	1.95
#LAD9	1	AIT	83.35	0.16	0.55	8.95	0.03	0	0	6.95
#LAD11	3	AIT	84.89	0.39	1.12	8.51	0.05	0	0	5.04
#LAD12	1	AIT	82.84	0.96	0.37	7.96	0.03	0	0	7.85
#LAD12	4	AIT	77.4	0.76	0.65	3.45	0.02	0	0	17.7
#LAD4	2	AIT	80.22	0.4	0.24	15.21	0	0	0	3.92
#LAD13	2	AIT	61	1.16	0.86	14.07	0.23	0	0	22.58
#LAD14	2	AIT	70.95	0.37	0.94	13.72	0.07	0	0	13.94
#LAD15	2	AIT	66.5	1.33	2.24	24.2	0.49	0	0	5.24
#LAD12	2	AIT	91.56	0.03	0.08	0.18	0	0	0	8.15
#LAD16	5	AIT	61.71	1.33	6.64	7.49	0.24	0	0	22.58
#LAD17	4	AIT	50.47	2.62	3.46	23.11	0.23	0	0	20.1
#LAD18	4	PIT	71.7149	0.152207	0.58346	5.68239	0	0	0	21.8671
#LAD22	3	PIT	89.0364	0.340483	2.0429	0.136193	0.272387	0	0	8.1716
#LAD19	6	PIT	85.2507	0.421408	2.19132	1.05352	0.126422	0	0	10.9566
#LAD9	3	PIT	35.5392	2.94118	24.7549	9.09927	3.15564	0	0	24.4792
#LAD20	5	PIT	46.6788	2.11679	24.927	2.15328	1.66058	0.03	0	22.427
#LAD21	4	PIT	59.2183	0.128144	0.08009	0.656736	0	0	0	39.9167
#LAD23	4	PIT	64.8919	0.062396	0.499168	0.707155	0	0	0	33.8394
#LAD24	4	PIT	57.1341	3.14556	13.528	4.42023	1.5625	0	0	20.2097
#LAD28	4	PIT	77.5424	0.064673	0.307195	0.371867	0	0	0	21.7138
#LAD25	2	PIT	52.5184	2.5299	9.06164	2.96688	0.643974	0.01	0	32.2677
#LAD27	5	PIT	68.0987	2.48728	4.08894	7.38647	1.71472	0	0	16.2239
#LAD26	1	PIT	58.4987	4.06215	6.45826	11.3254	2.71434	0	0	16.9412
#LAD35	3	FA	35.2277	9.10802	20.1355	4.10237	4.40346	0	0	27.023
#LAD34	3	FA	40.2212	6.68678	0.804424	28.2554	0.653595	0	0	23.3786
#LAD29	5	FA	25.1757	8.99418	4.51717	27.4041	3.4732	0	0.04	30.3955
#LAD30	3	FA	19.8355	21.3805	8.59706	10.0424	7.65014	0.1245	0.1495	32.2203
#LAD22	2	FA	69.8079	1.81818	3.61076	10.6786	1.5621	0.02	0	12.4968
#LAD33	2	FA	14.7405	19.1011	17.282	2.916	11.7442	0	0	34.2162
#LAD31	5	FA	18.5399	12.7674	19.8981	5.67063	7.19864	0	0	35.9253
#LAD32	1	FA	33.3843	20.7028	4.92743	6.6463	2.48281	0.03	0	31.8182
#LAD36	6	FA	44.4286	7.46652	6.61157	23.454	4.30322	0	0	13.7361
#LAD37	6	FA	25.9388	8.52514	4.33071	35.9479	5.05754	0	0	20.1999

## Sheet: Figure 4D
Specimen ID	Block	Histology	%ACTA2+	%TNFRSS11B+	%CD68+	%ACTA2+TNFRSF11B+	%TNFRSF11B+CD68+	%ACTA2+CD68+	%ACTA2+CD68+TNFRSF11B+	%Triple-negative
#LAD29	5	Luminal region	47.1154	4.08654	4.56731	13.4615	4.08654	0	0	26.6827
		Shoulders	49.7703	3.36907	3.52221	15.1608	2.60337	0	0	25.5743
		Other region	48.3226	1.83871	2.58065	4.6129	0.677419	0	0	41.9677
		Necrotic border	59.2975	2.27273	3.30579	4.95868	3.92562	0	0	26.2397
#LAD30	3	Luminal region	20.4947	7.06714	4.947	8.83392	2.82686	0	0	55.8304
		Shoulders	14.2361	5.69444	14.3056	2.56944	3.125	0	0	60.0694
		Other region	56.0873	2.6038	3.51865	3.16678	0.633357	0	0	33.9901
		Necrotic border	34.3955	5.71696	5.34208	0.749766	1.31209	0	0	52.4836
#LAD31	5	Luminal region	31.6418	10.4478	10.1493	14.0298	15.5224	0	0	18.209
		Shoulders	42.0701	11.6861	5.50918	14.8581	10.8514	0	0	15.025
		Other region	11.8256	11.1717	12.5886	2.01635	5.99455	0	0	56.4033
		Necrotic border	5.83333	11.875	23.2292	1.97917	17.7083	0	0	39.375
#LAD32	1	Luminal region	19.7959	27.7551	1.83674	25.3061	17.7551	0	0	7.55102
		Shoulders	35.4994	17.6895	0.962696	27.6775	13.2371	0	0	4.93382
		Other region	26.8437	18.7316	0.589971	23.4513	20.059	0	0	10.3245
		Necrotic border	6.57895	44.7368	2.89474	9.21053	18.9474	0	0	17.6316
#LAD33	2	Luminal region	10.2302	33.7596	1.79028	25.5755	15.0895	0	0.25	13.2992
		Shoulders	5.97015	38.1914	3.33626	17.7349	17.5593	0	0	17.1203
		Other region	2.73504	48.2051	2.22222	5.64103	23.7607	0	0	17.4359
		Necrotic border	4.77658	40.678	6.47149	5.23883	13.7134	0.15	0	28.9676
#LAD34	3	Luminal region	59.4164	3.18302	0.265252	27.5862	1.32626	0	0	8.22281
		Shoulders	53.8588	4.26929	2.29885	24.6305	1.80624	0	0	13.1363
		Other region	34.7751	2.59516	21.4533	1.55709	0.865052	0	0	38.7543
		Necrotic border	13.6929	3.73444	22.8216	0.829876	4.14938	0	0	54.7718
#LAD35	3	Luminal region	41.2913	8.10811	8.40841	14.5646	11.5616	0	0	16.0661
		Shoulders	29.9606	21.8134	4.73062	14.9803	6.04468	0	0	22.4704
		Other region	43.7908	6.66667	12.1569	5.88235	5.35948	0	0	26.1438
		Necrotic border	9.84043	17.5532	7.71277	2.65957	2.12766	0	0	60.1064
#LAD22	2	Luminal region	61.4173	2.20472	8.0315	3.93701	4.25197	0	0	20.1575
		Shoulders	84.0129	0.536481	2.36051	0.536481	0	0.32	0	12.2318
		Other region	94.7419	0	0.191205	0.669216	0.191205	0.09	0	4.1109
		Necrotic border	76.456	0.495663	2.47831	1.61091	1.48699	0.12	0	17.3482
#LAD36	6	Luminal region	24.5243	10.5708	8.66808	22.6216	12.0507	0	0	21.5645
		Shoulders	43.5657	5.36193	2.94906	29.8928	4.02145	0	0	14.2091
		Other region	46.8571	4.81633	0.571429	40.0816	1.06122	0	0	6.61224
		Necrotic border	33.5674	18.6798	4.49438	9.97191	9.12921	0	0	24.1573
#LAD37	6	Luminal region	34.3899	4.12044	2.29794	47.6228	4.75436	0	0	6.81458
		Shoulders	60.9579	2.32221	0.580552	26.4151	1.88679	0	0	7.83745
		Other region	52.6895	5.12885	3.80285	11.8089	3.62772	0	0	22.9422
		Necrotic border	36.9543	9.74619	7.61421	10.2538	9.54315	0	0	25.8883

## Sheet: Figure 4E
Specimen ID	Block	Histology	%ACTA2+	%LUM+	%CD68+	%ACTA2+LUM+	%LUM+CD68+	%ACTA2+CD68+	%ACTA2+CD68+LUM+	%Triple-negative
#LAD35	3	Luminal region	44.8613	2.28385	20.7178	6.36215	1.46819	0	0	24.3067
		Shoulders	30.9111	6.72451	25.8134	3.36226	3.36226	0	0	29.8265
		Other region	45.509	8.53293	14.0719	3.89222	4.94012	0	0	23.0539
		Necrotic border	16.5049	23.5437	16.9903	2.91262	9.46602	0	0	30.5825
#LAD34	3	Luminal region	41.7323	1.83727	0.787402	45.6693	0	0	0	9.97375
		Shoulders	40.7519	3.45865	0.601504	46.3158	0.150376	0	0	8.7218
		Other region	54.6763	1.43885	0	21.5827	0	0	0	22.3022
		Necrotic border	47.557	9.60912	0.162866	7.81759	1.14007	0	0	33.7134
#LAD29	5	Luminal region	13.0112	7.80669	10.4089	41.0781	3.15985	0	0	24.5353
		Shoulders	44.5607	2.92887	6.06695	16.318	1.67364	0	0	28.4519
		Other region	23.4907	10.1001	3.57654	27.2103	3.4907	0	0	32.0744
		Necrotic border	33.3333	6.61939	3.07329	26.9504	5.43735	0	0	24.5863
#LAD30	3	Luminal region	15.8798	8.58369	9.87125	8.15451	3.86266	0	0	53.6481
		Shoulders	10.4478	26.1872	14.247	3.25644	8.00543	0.06	0	37.7883
		Other region	36.1253	12.8186	5.24399	14.7123	4.95266	0.21	0.07	25.8558
		Necrotic border	10.2922	32.4015	4.19314	17.0267	13.3418	0.12	0.38	22.2363
#LAD22	2	Luminal region	55.7671	4.25532	8.84658	8.17469	4.70325	0	0	18.2531
		Shoulders	75.9236	1.27388	3.43949	11.5924	0.382166	0	0	7.38854
		Other region	81.8268	0	0.095147	15.6993	0	0	0	2.37869
		Necrotic border	71.3873	1.54143	2.69749	8.28516	1.54143	0	0	14.5472
#LAD33	2	Luminal region	30.4428	9.04059	14.5756	4.05904	2.39852	0	0	39.4834
		Shoulders	19.6382	15.4177	24.2033	4.30663	11.5418	0	0	24.8923
		Other region	9.5064	22.3035	18.4643	1.46252	10.0548	0	0	38.2084
		Necrotic border	8.30509	27.7119	14.2373	2.45763	19.8305	0	0	27.4576
#LAD31	5	Luminal region	31.5476	9.52381	19.6429	23.2143	4.16667	0	0	11.9048
		Shoulders	28.972	12.1495	15.4206	7.59346	4.78972	0	0	31.0748
		Other region	18.8051	16.3565	13.4182	2.54652	5.38688	0	0	43.4868
		Necrotic border	6.50195	10.5332	31.4694	4.6814	12.8739	0	0	33.9402
#LAD32	1	Luminal region	38.5487	6.57596	8.84354	3.40136	2.49433	0	0	40.136
		Shoulders	52.9282	7.18232	5.74586	6.40884	2.43094	0	0	25.3039
		Other region	29.8153	24.2744	3.43008	8.70712	2.11082	0	0.26	31.3984
		Necrotic border	14.952	39.9177	3.42936	9.32785	3.15501	0	0	29.2181
#LAD36	6	Luminal region	29.6053	7.01754	20.8333	16.6667	8.55263	0	0	17.3246
		Shoulders	52.7877	5.10083	7.9478	18.7426	2.25386	0	0	13.1673
		Other region	52.1967	4.19672	1.11475	34.8197	0.721311	0	0	6.95082
		Necrotic border	28.9782	17.2529	7.37018	9.71524	12.7303	0	0	23.9531
#LAD37	6	Luminal region	20.4959	4.38016	6.1157	57.6033	1.57025	0	0	9.83471
		Shoulders	48.9567	1.28411	1.76565	39.9679	0.481541	0	0	7.54414
		Other region	27.9219	6.80501	3.53982	36.9545	3.96704	0	0	20.8117
		Necrotic border	19.6474	16.2049	4.534	17.6322	10.9152	0	0	31.0663

## Sheet: Figure 5D
% nucleated cell profiles of all plaque cells
Specimen ID	Block	Histology	%ACTA2+	%LUM+	%CD68+	%ACTA2+LUM+	%LUM+CD68+	%ACTA2+CD68+	%ACTA2+CD68+LUM+	%Triple-negative
#CS1	2	Whole plaque	4.43301	22.6456	4.76572	23.1786	21.8508	1.05	5.22	16.851
		Alcian Blue + area	1.74363	6.0873	0.868735	9.64234	3.12683	0.68	2.1	4.14651
		Alcian Blue - area	3.21925	17.7351	4.05101	16.2688	19.5743	0.56	4.83	13.832
#CS1	3	Whole plaque	7.58796	19.3848	2.42	20.2494	1.59014	0.05	0.06	48.6434
		Alcian Blue + area	3.18028	6.26118	0.392566	9.52594	0.30809	0.01	0.03	16.1946
		Alcian Blue - area	5.62015	13.4864	2.09203	11.7472	1.29696	0.03	0.06	36.0962
#CS2	1	Whole plaque	10.5115	6.68701	6.71014	10.0305	1.27636	0.71	0.28	63.7856
		Alcian Blue + area	4.75398	3.77359	1.23012	8.06049	0.462449	0.21	0.16	19.7466
		Alcian Blue - area	6.95986	3.05679	5.68812	2.3215	0.77229	0.52	0.18	47.3132
#CS3	1	Whole plaque	18.3942	16.8422	2.25671	12.2021	2.13794	0.68	0.86	46.6228
		Alcian Blue + area	10.4601	12.0041	1.21942	9.35941	1.53615	0.38	0.66	23.9449
		Alcian Blue - area	11.046	5.63782	1.22733	3.93539	0.839338	0.52	0.2929	27.9278
#CS4	1	Whole plaque	11.4175	22.7777	2.73424	35.957	4.94223	0.98	1.53	19.6545
		Alcian Blue + area	2.48255	14.4606	0.263128	12.8017	2.64272	0.02	0.82	9.17515
		Alcian Blue - area	10.4222	9.587	2.63128	25.9352	2.53975	0.94	1.109	12.4242
#CS4	2	Whole plaque	9.85616	23.2717	5.73903	20.4756	6.28211	0.99	2.53	30.8454
		Alcian Blue + area	2.03288	7.88933	0.388962	8.00675	1.4898	0.15	0.91	4.41802
		Alcian Blue - area	10.3405	16.652	5.63628	14.9494	5.01982	1.02	2.21	29.1942
#CS6	2	Whole plaque	18.8767	12.9216	1.31516	42.8317	3.31178	0.4	1.51	18.8203
		Alcian Blue + area	3.27271	5.95078	0.416685	13.0735	1.5018	0.04	0.55	7.10534
		Alcian Blue - area	16.7802	7.29632	0.9332	31.7505	1.95755	0.34	1.08	12.6525
#CS8	1	Whole plaque	22.8167	12.9318	4.35591	10.0851	2.40326	0.03	0.12	47.2498
		Alcian Blue + area	1.73092	5.47171	0.665188	1.32322	0.58651	0.01	0.007	10.7646
		Alcian Blue - area	22.6307	8.38996	3.87669	9.2125	1.96696	0.04	0.11	39.6753
#CS8	2	Whole plaque	14.4117	14.0987	3.67762	16.375	2.90937	0.07	0.22	48.2288
		Alcian Blue + area	3.00408	9.68457	1.28746	3.64066	1.41621	0.02	0.07	22.1586
		Alcian Blue - area	13.6685	5.47171	2.63214	13.6328	1.64509	0.08	0.17	31.9791
% nucleated cell profiles within each area
Specimen ID	Block	Histology	%ACTA2+	%LUM+	%CD68+	%ACTA2+LUM+	%LUM+CD68+	%ACTA2+CD68+	%ACTA2+CD68+LUM+	%Triple-negative
#CS1	2	Whole plaque	4.43301	22.6456	4.76572	23.1786	21.8508	1.05	5.22	16.851
		Alcian Blue + area	6.13816	21.4293	3.05824	33.9443	11.0075	2.40755	7.41785	14.5971
		Alcian Blue - area	4.02031	22.1483	5.05905	20.317	24.445	0.704036	6.03239	17.2739
#CS1	3	Whole plaque	7.58796	19.3848	2.42	20.2494	1.59014	0.05	0.06	48.6434
		Alcian Blue + area	8.85445	17.4322	1.09297	26.5219	0.857775	0.0553403	0.0968456	45.0885
		Alcian Blue - area	7.97884	19.1464	2.97002	16.6773	1.84127	0.0493827	0.0917108	51.2452
#CS2	1	Whole plaque	10.5115	6.68701	6.71014	10.0305	1.27636	0.71	0.28	63.7856
		Alcian Blue + area	12.3796	9.82659	3.20328	20.9899	1.20424	0.55395	0.421484	51.421
		Alcian Blue - area	10.4145	4.57408	8.51152	3.47381	1.15563	0.788873	0.283717	70.7979
#CS3	1	Whole plaque	18.3942	16.8422	2.25671	12.2021	2.13794	0.68	0.86	46.6228
		Alcian Blue + area	17.5572	20.1489	2.04678	15.7097	2.57842	0.651249	1.11643	40.1914
		Alcian Blue - area	21.4781	10.9623	2.38645	7.65204	1.63203	1.01617	0.569669	54.3033
#CS4	1	Whole plaque	11.4175	22.7777	2.73424	35.957	4.94223	0.98	1.53	19.6545
		Alcian Blue + area	5.81769	33.8874	0.616622	30	6.19303	0.0536193	1.93029	21.5013
		Alcian Blue - area	15.8877	14.6146	4.01116	39.5361	3.87164	1.44751	1.69166	18.9397
#CS4	2	Whole plaque	9.85616	23.2717	5.73903	20.4756	6.28211	0.99	2.53	30.8454
		Alcian Blue + area	8.03831	31.1956	1.53801	31.6599	5.89089	0.609402	3.59837	17.4695
		Alcian Blue - area	12.1602	19.5823	6.62812	17.58	5.90317	1.20825	2.60637	34.3316
#CS6	2	Whole plaque	18.8767	12.9216	1.31516	42.8317	3.31178	0.4	1.51	18.8203
		Alcian Blue + area	10.2529	18.6429	1.30541	40.9573	4.70492	0.149578	1.72695	22.26
		Alcian Blue - area	23.0503	10.0227	1.2819	43.6144	2.689	0.476985	1.48462	17.3802
#CS8	1	Whole plaque	22.8167	12.9318	4.35591	10.0851	2.40326	0.03	0.12	47.2498
		Alcian Blue + area	8.41739	26.6087	3.23478	6.43478	2.85217	0.0695652	0.0347826	52.3478
		Alcian Blue - area	26.3425	9.76605	4.51253	10.7235	2.28957	0.0499542	0.133211	46.1827
#CS8	2	Whole plaque	14.4117	14.0987	3.67762	16.375	2.90937	0.07	0.22	48.2288
		Alcian Blue + area	7.27525	23.454	3.11796	8.81691	3.42976	0.0692881	0.17322	53.6636
		Alcian Blue - area	19.7254	7.89637	3.79851	19.6738	2.37407	0.123865	0.258051	46.1499

## Sheet: Figure 5H
% nucleated cell profiles of all plaque cells
Specimen ID	Block	Histology	%ACTA2+	%TNFRSS11B+	%CD68+	%ACTA2+TNFRSF11B+	%TNFRSF11B+CD68+	%ACTA2+CD68+	%ACTA2+CD68+TNFRSF11B+	%Triple-negative
#CS1	2	Whole plaque	17.7296	9.63943	8.49947	2.70928	4.06518	0.79	0.2	56.3627
		Alizarin Red + area	3.1261	0.841159	0.288756	0.57249	0.228494	0.047	0.0075	3.11103
		Alizarin Red - area	13.3807	8.39401	7.93452	2.15688	3.75383	0.730678	0.178275	49.5757
#CS1	3	Whole plaque	16.8313	15.6533	2.7828	11.3956	2.19378	0.07	0.069	50.9995
		Alizarin Red + area	0.918325	2.6112	0.157692	0.909049	0.389592	0.009276	0.027828	3.10283
		Alizarin Red - area	19.1271	17.9027	2.54163	13.6636	4.35972	0.329298	0.333936	34.6552
#CS2	1	Whole plaque	18.0598	20.5945	2.78166	7.79517	5.68912	0.75	0.72	43.5933
		Alizarin Red + area	0.060572	0.205014	0.018638	0.07455	0.018638	0.018638	0	0.372752
		Alizarin Red - area	18.0319	20.4128	2.76768	7.80449	5.63321	0.745504	0.736185	43.3604
#CS3	1	Whole plaque	19.2305	2.15013	0.988306	0.309317	0.045266	0.0829	0	77.1935
		Alizarin Red + area	3.56092	0.437571	0.060355	0.211241	0	0.007544	0	9.55111
		Alizarin Red - area	16.2656	1.94643	0.995851	0.271596	0.045266	0.075443	0	69.7322
#CS4	1	Whole plaque	30.267	11.5377	3.00083	5.82575	2.39032	0.41	0.2069	46.3576
		Alizarin Red + area	1.89363	0.341474	0.031043	0.300083	0	0.010348	0	0.776076
		Alizarin Red - area	28.5182	11.2065	3.02152	5.60844	2.35927	0.40356	0.217301	45.8092
#CS4	2	Whole plaque	18.111	18.7962	5.54212	6.03251	3.73505	1.538	0.56	45.6805
		Alizarin Red + area	0.611313	0.812844	0.329168	0.369475	0.241838	0.100766	0.107484	1.86753
		Alizarin Red - area	18.0438	18.3864	5.17265	6.14	3.70146	1.49805	0.597877	43.9876
#CS6	2	Whole plaque	42.9843	6.64106	1.51274	5.85894	0.782128	0.45	0.05	41.7104
		Alizarin Red + area	0.903897	0.281004	0.01405	0.074934	0.018734	0.046834	0	1.92956
		Alizarin Red - area	41.9586	6.5193	1.47995	5.81679	0.777445	0.42619	0.051517	39.6216
#CS8	1	Whole plaque	34.7972	14.1961	4.69799	6.55821	7.47009	0.22	0.23	31.8208
		Alizarin Red + area	1.90647	0.504143	0.023179	0.782291	0.034768	0.017384	0	1.19951
		Alizarin Red - area	25.4274	10.7145	3.70864	4.5257	5.91064	0.173842	0.185432	24.0019
#CS8	2	Whole plaque	35.3132	9.01084	3.67967	4.72272	2.9843	0.11	0.07	44.1038
		Alizarin Red + area	0.788086	0.173842	0.034768	0.185432	0.046358	0.005795	0	0.701165
		Alizarin Red - area	34.699	8.80222	3.67967	4.60103	2.93794	0.1101	0.075332	43.5476
% nucleated cell profiles within each area
Specimen ID	Block	Histology	%ACTA2+	%TNFRSS11B+	%CD68+	%ACTA2+TNFRSF11B+	%TNFRSF11B+CD68+	%ACTA2+CD68+	%ACTA2+CD68+TNFRSF11B+	%Triple-negative
#CS1	2	Whole plaque	17.7296	9.63943	8.49947	2.70928	4.06518	0.79	0.2	56.3627
		Alizarin Red + area	38.0153	10.229	3.51145	6.96183	2.77863	0.580158	0.0916059	37.8321
		Alizarin Red - area	15.5401	9.74863	9.21498	2.50496	4.35962	0.848594	0.207045	57.5761
#CS1	3	Whole plaque	16.8313	15.6533	2.7828	11.3956	2.19378	0.07	0.069	50.9995
		Alizarin Red + area	11.3014	32.1347	1.94064	11.1872	4.79452	0.114156	0.342465	38.1849
		Alizarin Red - area	20.586	19.2682	2.73549	14.7057	4.69226	0.354415	0.359407	37.2985
#CS2	1	Whole plaque	18.0598	20.5945	2.78166	7.79517	5.68912	0.75	0.72	43.5933
		Alizarin Red + area	7.87875	26.6667	2.42429	9.69691	2.42429	2.42429	0	48.4848
		Alizarin Red - area	18.1239	20.517	2.78181	7.84433	5.66197	0.74931	0.739943	43.5817
#CS3	1	Whole plaque	19.2305	2.15013	0.988306	0.309317	0.045266	0.0829	0	77.1935
		Alizarin Red + area	25.7501	3.16421	0.436446	1.52755	0	0.054553	0	69.0671
		Alizarin Red - area	18.2079	2.17887	1.11477	0.304029	0.0506715	0.0844452	0	78.0593
#CS4	1	Whole plaque	30.267	11.5377	3.00083	5.82575	2.39032	0.41	0.2069	46.3576
		Alizarin Red + area	56.4815	10.1852	0.925924	8.95062	0	0.308651	0	23.1481
		Alizarin Red - area	29.3566	11.536	3.11035	5.77333	2.42863	0.415424	0.223689	47.1559
#CS4	2	Whole plaque	18.111	18.7962	5.54212	6.03251	3.73505	1.538	0.56	45.6805
		Alizarin Red + area	13.767	18.3056	7.413	8.32073	5.44629	2.26929	2.42058	42.0575
		Alizarin Red - area	18.5012	18.8525	5.30376	6.29563	3.79529	1.53602	0.613032	45.1026
#CS6	2	Whole plaque	42.9843	6.64106	1.51274	5.85894	0.782128	0.45	0.05	41.7104
		Alizarin Red + area	27.6504	8.59598	0.429793	2.29225	0.573078	1.43266	0	59.0258
		Alizarin Red - area	43.4123	6.74517	1.53123	6.01832	0.804381	0.440956	0.0533019	40.9943
#CS8	1	Whole plaque	34.7972	14.1961	4.69799	6.55821	7.47009	0.22	0.23	31.8208
		Alizarin Red + area	42.6719	11.284	0.518807	17.5097	0.778199	0.3891	0	26.8483
		Alizarin Red - area	34.063	14.3534	4.96817	6.06272	7.91803	0.232882	0.248409	32.1534
#CS8	2	Whole plaque	35.3132	9.01084	3.67967	4.72272	2.9843	0.11	0.07	44.1038
		Alizarin Red + area	40.7186	8.98201	1.79638	9.58084	2.39521	0.299414	0	36.2276
		Alizarin Red - area	35.2443	8.94055	3.73749	4.67334	2.98411	0.11183	0.0765158	44.2319

## Sheet: Figure 6A
Specimen ID	Block	%TUNEL+CD68+	%TUNEL+ACTA2+	%TUNEL+CD68+ACTA2	% TUNEL+ only
#CS1	2	32.7586	7.47126	0	59.7701
#CS1	3	7.36842	0	0	92.6316
#CS2	1	34.1772	0	0	65.8228
#CS2	2	13.3333	3.33333	0	83.3333
#CS3	1	12.65	1.15	0	86.21
#CS4	1	7.01754	0	0	92.9825
#CS4	2	2.8777	0	0	97.1223
#CS6	2	1.9685	1.5748	0	96.4567
#CS5	1	5.76923	1.92308	0	92.3077
#CS7	2	4.50686	0	0	95.4931
#CS8	1	8.51064	0	0	91.4894
#CS8	2	21.9512	0	0	78.0488

## Sheet: Figure 6B
Specimen ID	Block	%TUNEL+CD68+	%TUNEL+TNFRSF11B+	%TUNEL+CD68+TNFRSF11B+	% TUNEL+ only
#CS1	2	14.881	1.19048	1.78571	82.1429
#CS1	3	15.7895	0	3.94737	80.2632
#CS2	1	10.4651	4.65116	2.32558	82.5581
#CS2	2	10	3.33333	0	86.6667
#CS3	1	1.13636	0	0	98.8636
#CS4	1	4.44444	2.22222	2.22222	91.1111
#CS4	2	0	0	0	100
#CS5	1	3.125	0	0	96.875
#CS6	2	0	0	0	100
#CS7	2	6.77452	0.707786	0	92.5177
#CS8	1	7.14286	0	0	92.8571
#CS8	2	5.74713	1.14943	0	93.1034

## Sheet: Figure 6C
Specimen ID	Block	%TUNEL+CD68+	%TUNEL+LUM+	%TUNEL+CD68+LUM+	% TUNEL+ only
#CS1	2	15.6499	10.3448	10.8753	63.13
#CS1	3	11.5044	0	4.42478	84.0708
#CS2	1	10.7527	20.9677	8.06452	60.215
#CS2	2	15.6627	2.40964	6.0241	75.9036
#CS3	1	3.8835	2.91262	0	93.2039
#CS4	1	2.77778	0	0	97.2222
#CS4	2	0	4.54545	0	95.4545
#CS5	1	7.40741	3.7037	0	88.8889
#CS6	2	0	0	0	100
#CS7	2	1.21457	10.0405	0.242915	88.502
#CS8	1	3.57143	1.19048	0	95.2381
#CS8	2	2.63158	0	0	97.3684
